# Supplementary material for: Isovitexin Inhibits Ginkgolic Acids-Induced Inflammation Through Downregulating SHP2 Activation
Source: Front Pharmacol. 2021 Aug 11;12:630320. doi: 10.3389/fphar.2021.630320 (PMC8385789; doi:10.3389/fphar.2021.630320)
Supplement: Supplementary file 1 [file DataSheet1.ZIP]

Archive with 107 entries (89 files):
- raw date/
- raw date/raw date/
- raw date/raw date/figure1/
- raw date/raw date/figure1/Body weight.xlsx
- raw date/raw date/figure1/Ear swelling.xlsx
- raw date/raw date/figure1/H&E/
- raw date/raw date/figure1/H&E/1.jpg
- raw date/raw date/figure1/H&E/2.jpg
- raw date/raw date/figure1/H&E/3.jpg
- raw date/raw date/figure1/H&E/4.jpg
- raw date/raw date/figure1/H&E/5.jpg
- raw date/raw date/figure1/Microscopic score.xlsx
- raw date/raw date/figure1/Spleen weight.xlsx
- raw date/raw date/figure2/
- raw date/raw date/figure2/Body weight.xlsx
- raw date/raw date/figure2/Ear swelling.xlsx
- raw date/raw date/figure2/H&E/
- raw date/raw date/figure2/H&E/1.jpg
- raw date/raw date/figure2/H&E/2.jpg
- raw date/raw date/figure2/H&E/3.jpg
- raw date/raw date/figure2/H&E/4.jpg
- raw date/raw date/figure2/H&E/5.jpg
- raw date/raw date/figure2/Microscopic score.xlsx
- raw date/raw date/figure2/Spleen weight.xlsx
- raw date/raw date/figure3/
- raw date/raw date/figure3/ELISA.xlsx
- raw date/raw date/figure3/Figure 3D/
- raw date/raw date/figure3/Figure 3D/akt.png
- raw date/raw date/figure3/Figure 3D/b-actin.png
- raw date/raw date/figure3/Figure 3D/c-caspase3.png
- raw date/raw date/figure3/Figure 3D/c-parp.png
- raw date/raw date/figure3/Figure 3D/caspase3.png
- raw date/raw date/figure3/Figure 3D/erk.png
- raw date/raw date/figure3/Figure 3D/Figure 3D.docx
- raw date/raw date/figure3/Figure 3D/Figure 3D.pdf
- raw date/raw date/figure3/Figure 3D/p-akt.jpg
- raw date/raw date/figure3/Figure 3D/p-erk.png
- raw date/raw date/figure3/Figure 3D/parp.png
- raw date/raw date/figure3/Figure 3D.docx
- raw date/raw date/figure3/RT-PCR.docx
- raw date/raw date/figure4/
- raw date/raw date/figure4/Figure 4D/
- raw date/raw date/figure4/Figure 4D/akt.png
- raw date/raw date/figure4/Figure 4D/b-actin.png
- raw date/raw date/figure4/Figure 4D/c-caspase3.png
- raw date/raw date/figure4/Figure 4D/c-caspase8.png
- raw date/raw date/figure4/Figure 4D/c-parp.png
- raw date/raw date/figure4/Figure 4D/caspasr3.png
- raw date/raw date/figure4/Figure 4D/caspasr8.png
- raw date/raw date/figure4/Figure 4D/figure 4D.docx
- raw date/raw date/figure4/Figure 4D/figure 4D.pdf
- raw date/raw date/figure4/Figure 4D/p-akt.png
- raw date/raw date/figure4/Figure 4D/parp.png
- raw date/raw date/figure4/figure 4D.docx
- raw date/raw date/figure4/flow/
- raw date/raw date/figure4/flow/20210617-Layout.pdf
- raw date/raw date/figure4/flow/flow/
- raw date/raw date/figure4/flow/flow/10.fcs
- raw date/raw date/figure4/flow/flow/100.fcs
- raw date/raw date/figure4/flow/flow/30.fcs
- raw date/raw date/figure4/flow/flow/Bank.fcs
- raw date/raw date/figure4/flow/flow/Con A.fcs
- raw date/raw date/figure4/flow.png
- raw date/raw date/figure4/Survival rate (%).xlsx
- raw date/raw date/figure5/
- raw date/raw date/figure5/ELISA.xlsx
- raw date/raw date/figure5/QPCR.xls
- raw date/raw date/figure5/RT-PCR/
- raw date/raw date/figure5/RT-PCR/b-actin.jpg
- raw date/raw date/figure5/RT-PCR/ifn-γ.jpg
- raw date/raw date/figure5/RT-PCR/il-17.jpg
- raw date/raw date/figure5/RT-PCR/il-2.jpg
- raw date/raw date/figure5/RT-PCR/tnf-α.jpg
- raw date/raw date/figure6/
- raw date/raw date/figure6/akt.png
- raw date/raw date/figure6/b-actin.png
- raw date/raw date/figure6/b-actin2.png
- raw date/raw date/figure6/erk.png
- raw date/raw date/figure6/Figure 6A.docx
- raw date/raw date/figure6/Figure 6A.pdf
- raw date/raw date/figure6/jnk.png
- raw date/raw date/figure6/p-erk.png
- raw date/raw date/figure6/p-jnk.png
- raw date/raw date/figure6/p-p38.png
- raw date/raw date/figure6/p-shp2.png
- raw date/raw date/figure6/p-stat3.png
- raw date/raw date/figure6/p-stat6.png
- raw date/raw date/figure6/p38.png
- raw date/raw date/figure6/shp2.png
- raw date/raw date/figure6/stat3.png
- raw date/raw date/figure6/stat6.png
- raw date/raw date/figure7/
- raw date/raw date/figure7/ELISA.xlsx
- raw date/raw date/figure7/Figure 7C/
- raw date/raw date/figure7/Figure 7C/b-actin.png
- raw date/raw date/figure7/Figure 7C/figure 7C.docx
- raw date/raw date/figure7/Figure 7C/figure 7C.pdf
- raw date/raw date/figure7/Figure 7C/stat3.png
- raw date/raw date/figure7/Figure 7C/stat6.png
- raw date/raw date/figure7/figure 7C.docx
- raw date/raw date/figure7/flow/
- raw date/raw date/figure7/flow/flow.png
- raw date/raw date/figure7/flow/SHP+ ISO+.fcs
- raw date/raw date/figure7/flow/SHP+ ISO-.fcs
- raw date/raw date/figure7/flow/SHP- ISO+.fcs
- raw date/raw date/figure7/flow/SHP-ISO-.fcs
- raw date/raw date/figure7/flow.png
