# Supplementary material for: Isovitexin Inhibits Ginkgolic Acids-Induced Inflammation Through Downregulating SHP2 Activation
Source: Front Pharmacol. 2021 Aug 11;12:630320. doi: 10.3389/fphar.2021.630320 (PMC8385789; doi:10.3389/fphar.2021.630320)
Supplement: Supplementary file 1 [file DataSheet1.ZIP › raw date/raw date/figure1/Body weight.xlsx]

## Sheet: Sheet1
day	Blank			GA			GA+CLE 100mg/kg			GA+CLE 200mg/kg			GA+Dex 0.5mg/kg
	mean	sd	n	mean	sd	n	mean	sd	n	mean	sd	n	mean	sd	n
0	20.7	0.437591	6	20.9	1.2339	6	21	0.69204	6	20.5	0.656981	6	20.7	1.2339	6
2	22.118	0.437591	6	22.1519	1.2339	6	22.407	0.69204	6	21.6623	0.656981	6	21.9109	1.2339	6
4	22.7224	0.501008	6	23.036	0.903696	6	22.7997	0.560449	6	22.3696	0.793039	6	22.5568	0.903696	6
6	23.7657	0.470465	6	23.7361	1.17296	6	23.3184	0.497665	6	22.9498	1.1804	6	22.9894	1.17296	6
8	23.9458	0.683993	6	23.8741	1.29196	6	23.4801	0.768333	6	22.8288	0.730618	6	22.8176	0.691962	6
10	24.1486	0.980665	6	23.9368	1.08128	6	23.6271	0.531992	6	23.2634	1.12657	6	22.6499	1.08128	6
12	24.2418	0.910772	6	24.1709	0.720094	6	23.7762	0.6456	6	23.0666	1.27639	6	22.8611	0.720094	6
14	24.308	0.675311	6	24.4049	0.457166	6	24.1164	1.32174	6	23.5104	0.67356	6	23.0143	0.757166	6
16	24.5605	1.00063	6	24.5784	1.466	6	24.3327	1.09864	6	23.6795	0.99562	6	22.5775	1.466	6
18	24.7262	0.832151	6	24.4864	0.559762	6	24.4524	1.4089	6	23.7472	0.622755	6	22.8321	0.559762	6
20	24.8868	0.747575	6	24.6745	1.27148	6	24.2382	0.979796	6	23.9112	0.877942	6	22.919	1.27148	6
