# Supplementary material for: Isovitexin Inhibits Ginkgolic Acids-Induced Inflammation Through Downregulating SHP2 Activation
Source: Front Pharmacol. 2021 Aug 11;12:630320. doi: 10.3389/fphar.2021.630320 (PMC8385789; doi:10.3389/fphar.2021.630320)
Supplement: Supplementary file 1 [file DataSheet1.ZIP › raw date/raw date/figure1/Ear swelling.xlsx]

## Sheet: Sheet1
Number	Blank	Model	CEL(100 mg/kg)	CEL(200 mg/kg)	Dex
1	-0.003	0.012	0.008	0.008	0.002
2	0	0.016	0.01	0.008	0.004
3	0.006	0.026	0.006	0.01	0.002
4	0.008	0.018	0.01	0.004	0.002
5	0.01	0.016	0.012	0.002	0.006
6	0.006	0.018	0.01	0.005	0.003
