# Supplementary material for: Isovitexin Inhibits Ginkgolic Acids-Induced Inflammation Through Downregulating SHP2 Activation
Source: Front Pharmacol. 2021 Aug 11;12:630320. doi: 10.3389/fphar.2021.630320 (PMC8385789; doi:10.3389/fphar.2021.630320)
Supplement: Supplementary file 1 [file DataSheet1.ZIP › raw date/raw date/figure1/Microscopic score.xlsx]

## Sheet: Sheet1
Blank			GA			GA+CLE 100mg/kg			GA+CLE 200mg/kg			GA+Dex 0.5mg/kg
mean	sd	n	mean	sd	n	mean	sd	n	mean	sd	n	mean	sd	n
0.4	0.3	6	7.3	0.78	6	4.9	1.3	6	3.7	0.62	6	2.3	0.78	6
