# Supplementary material for: Isovitexin Inhibits Ginkgolic Acids-Induced Inflammation Through Downregulating SHP2 Activation
Source: Front Pharmacol. 2021 Aug 11;12:630320. doi: 10.3389/fphar.2021.630320 (PMC8385789; doi:10.3389/fphar.2021.630320)
Supplement: Supplementary file 1 [file DataSheet1.ZIP › raw date/raw date/figure1/Spleen weight.xlsx]

## Sheet: Sheet1
Number	Blank	Model	CEL(100 mg/kg)	CEL(200 mg/kg)	Dex
1	0.115	0.378	0.221	0.178	0.115
2	0.113	0.293	0.212	0.21	0.102
3	0.156	0.28	0.238	0.18	0.112
4	0.135	0.236	0.199	0.225	0.162
5	0.122	0.243	0.226	0.17	0.149
6	0.132	0.282	0.199	0.186	0.079
