# Supplementary material for: Isovitexin Inhibits Ginkgolic Acids-Induced Inflammation Through Downregulating SHP2 Activation
Source: Front Pharmacol. 2021 Aug 11;12:630320. doi: 10.3389/fphar.2021.630320 (PMC8385789; doi:10.3389/fphar.2021.630320)
Supplement: Supplementary file 1 [file DataSheet1.ZIP › raw date/raw date/figure2/Body weight.xlsx]

## Sheet: Sheet1
day	Blank			GA			GA+CLE 100mg/kg			GA+CLE 200mg/kg			GA+Dex 0.5mg/kg
	mean	sd	n	mean	sd	n	mean	sd	n	mean	sd	n	mean	sd	n
0	19.8	0.547591	6	20.3	0.61339	6	19.5	0.54204	6	20.5	0.446981	6	19.5	0.633896	6
2	21.3543	0.547591	6	21.7494	0.61339	6	20.9547	0.55204	6	21.8776	0.836981	6	20.7343	0.633896	6
4	22.0453	0.401008	6	22.5411	0.953696	6	21.5163	0.560449	6	22.5582	0.453039	6	21.292	0.803696	6
6	22.9304	0.380465	6	23.5135	0.887296	6	22.2651	0.627665	6	23.3003	0.680395	6	22.0467	0.972959	6
8	23.1026	0.563993	6	23.1075	0.691962	6	22.505	0.878333	6	23.3351	0.730618	6	21.7367	0.691962	6
10	23.1403	0.780665	6	23.5013	1.18128	6	22.503	0.551992	6	23.7923	0.826573	6	21.4032	1.08128	6
12	23.7263	0.820772	6	23.8038	0.720094	6	23.1114	0.6556	6	24.2187	0.676388	6	21.8536	0.720094	6
14	23.657	0.755311	6	24.3052	0.527166	6	23.1699	0.642174	6	24.272	0.57356	6	21.8673	0.757166	6
16	23.8293	0.950063	6	24.3641	0.766004	6	22.9925	1.09864	6	24.4872	0.79562	6	21.5612	0.766004	6
18	23.9877	0.732151	6	23.8972	0.559762	6	23.0724	0.7089	6	24.2371	0.622755	6	21.7542	0.559762	6
20	24.1	0.732151	6	24.1365	0.559762	6	23.165	0.7089	6	25.1656	0.622755	6	21.6517	0.559762	6
