# Supplementary material for: Isovitexin Inhibits Ginkgolic Acids-Induced Inflammation Through Downregulating SHP2 Activation
Source: Front Pharmacol. 2021 Aug 11;12:630320. doi: 10.3389/fphar.2021.630320 (PMC8385789; doi:10.3389/fphar.2021.630320)
Supplement: Supplementary file 1 [file DataSheet1.ZIP › raw date/raw date/figure2/Spleen weight.xlsx]

## Sheet: Sheet1
Number	Blank	Model	CEL(100 mg/kg)	CEL(200 mg/kg)	Dex
1	0.115	0.315	0.217	0.192	0.149
2	0.102	0.25	0.202	0.158	0.079
3	0.112	0.257	0.143	0.197	0.1
4	0.162	0.277	0.232	0.1655	0.101
5	0.122	0.416	0.23	0.205	0.068
6	0.126	0.303	0.204	0.18	0.079
