# Supplementary material for: Isovitexin Inhibits Ginkgolic Acids-Induced Inflammation Through Downregulating SHP2 Activation
Source: Front Pharmacol. 2021 Aug 11;12:630320. doi: 10.3389/fphar.2021.630320 (PMC8385789; doi:10.3389/fphar.2021.630320)
Supplement: Supplementary file 1 [file DataSheet1.ZIP › raw date/raw date/figure3/ELISA.xlsx]

## Sheet: Sheet1
TNF-α	Blank			GA			GA+IsoV 10mg/kg			GA+IsoV 20mg/kg			Dex
	42.891	48.696	45.756	94.7394	90.455	52.5891	65.1615	71.801	68.515	49.4076	53.165	51.2965	50.9479	45.6165	48.3516
IFN-γ	Blank			GA			GA+IsoV 10mg/kg			GA+IsoV 20mg/kg			Dex
	93.461	64.615	79.063	248.077	287.692	267.181	138.846	156.538	147.351	82.3077	53.7835	68.1561	40	26.9231	33.561
IL-2	Blank			GA			GA+IsoV 10mg/kg			GA+IsoV 20mg/kg			Dex
	78.866	86.0249	82.4561	183.509	197.516	190.651	152.64	164.488	158.557	143.478	132.453	137.548	100.854	95.9659	98.145
IL-17A	Blank			GA			GA+IsoV 10mg/kg			GA+IsoV 20mg/kg			Dex
	23.455	22.6422	23.165	72.6423	81.9919	77.1345	8.00813	32.8049	20.1546	14.9187	34.0244	24.156	13.7805	20.8455	17.654
