# Supplementary material for: Isovitexin Inhibits Ginkgolic Acids-Induced Inflammation Through Downregulating SHP2 Activation
Source: Front Pharmacol. 2021 Aug 11;12:630320. doi: 10.3389/fphar.2021.630320 (PMC8385789; doi:10.3389/fphar.2021.630320)
Supplement: Supplementary file 1 [file DataSheet1.ZIP › raw date/raw date/figure4/Survival rate (%).xlsx]

## Sheet: Sheet1
figure4A	Control	isoV (0 uM)	isoV (10 uM)	isoV (30 uM)	isoV (100 uM)
Survival rate (%)	15.93	98	90	78	63
	20.57	100	88	73	58
	23.42	102	91	80.6	59
figure4B	isoV (0 uM)	isoV (10 uM)	isoV (30 uM)	isoV (100 uM)
Survival rate (%)	100	124.28	109.78	95.29
	102	111.3	96.01	97.01
	98	106.69	92.04	92.99
