# Supplementary material for: Isovitexin Inhibits Ginkgolic Acids-Induced Inflammation Through Downregulating SHP2 Activation
Source: Front Pharmacol. 2021 Aug 11;12:630320. doi: 10.3389/fphar.2021.630320 (PMC8385789; doi:10.3389/fphar.2021.630320)
Supplement: Supplementary file 1 [file DataSheet1.ZIP › raw date/raw date/figure5/ELISA.xlsx]

## Sheet: Sheet1
TNF-α	Blank			ConA			IsoV 10uM			IsoV 30uM			IsoV 100uM
	13.846	14.468	14.1575	27.9479	28.7733	28.4524	21.8815	25.9686	23.542	23.3033	24.137	23.784	19.9841	20.8764	20.4524
IFN-γ	Blank			ConA			IsoV 10uM			IsoV 30uM			IsoV 100uM
	132.165	156.156	144.452	2113.92	2149.59	2131.54	1999.31	2098.63	2048.54	1933.92	1981.57	1957.54	1732.38	1716.56	1724.54
IL-2	Blank			ConA			IsoV 10uM			IsoV 30uM			IsoV 100uM
	25.5416	20.5813	23.424	77.5373	79.9441	78.245	58.3012	60.64	58.542	52.4627	48.2255	51.542	48.6739	43.5298	46.2148
IL-17A	Blank			ConA			IsoV 10uM			IsoV 30uM			IsoV 100uM
	54.151	60.415	57.455	212.865	216.991	214.454	194.532	213.679	204.452	179.294	185.198	183.245	156.595	162.697	159.542
