# Supplementary material for: Isovitexin Inhibits Ginkgolic Acids-Induced Inflammation Through Downregulating SHP2 Activation
Source: Front Pharmacol. 2021 Aug 11;12:630320. doi: 10.3389/fphar.2021.630320 (PMC8385789; doi:10.3389/fphar.2021.630320)
Supplement: Supplementary file 1 [file DataSheet1.ZIP › raw date/raw date/figure5/QPCR.xls]

## Sheet: Results
Block Type	96well
Chemistry	SYBR_GREEN
Experiment File Name	D:\FXY\2021525-2.eds
Experiment Run End Time	2021-05-20 16:11:37 PM PST
Instrument Type	steponeplus
Passive Reference	ROX
Well	Sample Name	Target Name	Task	Reporter	Quencher	RQ	Cт	Cт Mean	Cт SD	ΔCт	ΔCт Mean	ΔΔCт	Automatic Ct Threshold	Ct Threshold	Automatic Baseline	Baseline Start	Baseline End	Efficiency	Tm1	Tm2	Tm3	Comments	MTP
A1	b	ifn-γ	UNKNOWN	SYBR	None	1	26.9477	26.9477	0.2165	6.87557	6.87557	0	TRUE	0.384233	TRUE	3	21	1	84.6786				N
A2	c	ifn-γ	UNKNOWN	SYBR	None	1.80046	26.8888	26.8888	0.9153	6.0272	6.0272	-0.848368	TRUE	0.384233	TRUE	3	21	1	84.6786				N
A3	10	ifn-γ	UNKNOWN	SYBR	None	1.60549	26.162	26.162	0.89465	6.19256	6.19256	-0.68301	TRUE	0.384233	TRUE	3	21	1	84.6809				N
A4	30	ifn-γ	UNKNOWN	SYBR	None	1.81649	26.6121	26.6121	0.9135	6.01442	6.01442	-0.861151	TRUE	0.384233	TRUE	3	21	1	84.6809				N
A5	100	ifn-γ	UNKNOWN	SYBR	None	0.489123	27.8487	27.8487	0.20563	7.9073	7.9073	1.03173	TRUE	0.384233	TRUE	3	21	1	84.6792				N
B1	b	il-2	UNKNOWN	SYBR	None	1	27.2294	27.2294	0.46321	7.15729	7.15729	0	TRUE	1.15913	TRUE	3	19	1	87.9572	80.3569			Y
B2	c	il-2	UNKNOWN	SYBR	None	3.8402	26.0777	26.0777	1.1165	5.21611	5.21611	-1.94118	TRUE	1.15913	TRUE	3	19	1	87.8082				N
B3	10	il-2	UNKNOWN	SYBR	None	1.23039	26.8276	26.8276	0.6375	6.85818	6.85818	-0.299116	TRUE	1.15913	TRUE	3	19	1	87.8109				N
B4	30	il-2	UNKNOWN	SYBR	None	1.82146	26.8898	26.8898	1.895	6.2922	6.2922	-0.865097	TRUE	1.15913	TRUE	3	18	1	87.9599	80.3587			Y
B5	100	il-2	UNKNOWN	SYBR	None	0.277339	28.949	28.949	0.181	9.00757	9.00757	1.85028	TRUE	1.15913	TRUE	3	21	1	87.6603				N
C1	b	tnf	UNKNOWN	SYBR	None	1	29.6254	29.6254	0.153	9.55332	9.55332	0	TRUE	1.19996	TRUE	3	22	1	88.5533				N
C2	c	tnf	UNKNOWN	SYBR	None	5.60802	27.9274	27.9274	1.2561	7.06583	7.06583	-2.48749	TRUE	1.19996	TRUE	3	22	1	88.5533				N
C3	10	tnf	UNKNOWN	SYBR	None	2.2929	28.3256	28.3256	0.15324	8.35614	8.35614	-1.19717	TRUE	1.19996	TRUE	3	21	1	88.5561				N
C4	30	tnf	UNKNOWN	SYBR	None	2.1526	29.0449	29.0449	0.1875	8.44724	8.44724	-1.10608	TRUE	1.19996	TRUE	3	21	1	88.5561				N
C5	100	tnf	UNKNOWN	SYBR	None	1.16373	29.276	29.276	0.097455	9.33456	9.33456	-0.218754	TRUE	1.19996	TRUE	3	21	1	88.5547				N
D1	b	il-17	UNKNOWN	SYBR	None	1	28.2241	28.2241	0.53215	8.15199	8.15199	0	TRUE	0.855948	TRUE	3	21	1	86.616				N
D2	c	il-17	UNKNOWN	SYBR	None	14.5991	27.2701	27.2701	2.81651	6.40853	6.40853	-3.86781	TRUE	0.855948	TRUE	3	21	1	86.4669	65.7526			Y
D3	10	il-17	UNKNOWN	SYBR	None	11.8582	24.5536	24.5536	1.751	4.58418	4.58418	-3.56781	TRUE	0.855948	TRUE	3	21	1	86.6185				N
D4	30	il-17	UNKNOWN	SYBR	None	8.24434	25.7062	25.7062	1.165	5.10859	5.10859	-3.0434	TRUE	0.855948	TRUE	3	19	1	86.6185				N
D5	100	il-17	UNKNOWN	SYBR	None	1.14609	27.8967	27.8967	0.1651	7.95528	7.95528	-0.196716	TRUE	0.855948	TRUE	3	21	1	86.4679				N
E1	b	actin	UNKNOWN	SYBR	None		20.0721	20.0721					TRUE	0.261299	TRUE	3	14	1	88.4042				N
E2	c	actin	UNKNOWN	SYBR	None		20.8616	20.8616					TRUE	0.261299	TRUE	3	12	1	88.4042				N
E3	10	actin	UNKNOWN	SYBR	None		19.9694	19.9694					TRUE	0.261299	TRUE	3	14	1	88.5561				N
E4	30	actin	UNKNOWN	SYBR	None		20.5976	20.5976					TRUE	0.261299	TRUE	3	15	1	88.5561				N
E5	100	actin	UNKNOWN	SYBR	None		19.9414	19.9414					TRUE	0.261299	TRUE	3	14	1	88.4056				N
Analysis Type	Singleplex
Endogenous Control	actin
RQ Min/Max Confidence Level	95.0
Reference Sample	b
