# Supplementary material for: Isovitexin Inhibits Ginkgolic Acids-Induced Inflammation Through Downregulating SHP2 Activation
Source: Front Pharmacol. 2021 Aug 11;12:630320. doi: 10.3389/fphar.2021.630320 (PMC8385789; doi:10.3389/fphar.2021.630320)
Supplement: Supplementary file 1 [file DataSheet1.ZIP › raw date/raw date/figure7/ELISA.xlsx]

## Sheet: Sheet1
TNF-α	Blank			ConA			SHP			IsoV 100uM			IsoV 100uM+SHP
	15.135	18.1351	17.1542	62.186	55.1561	58.486	55.156	53.165	53.9415	21.8815	24.1856	23.0651	43.1531	53.1561	48.163
IFN-γ	Blank			ConA			SHP			IsoV 100uM			IsoV 100uM+SHP
	30.165	50.1531	41.5186	1895.32	2016.17	1953.16	1854.15	1865.17	1859.66	1516.18	1541.19	1528.68	2033.92	1953.19	1937.16
IL-2	Blank			ConA			SHP			IsoV 100uM			IsoV 100uM+SHP
	18.1846	35.654	25.4169	85.1862	79.9441	81.8469	58.651	64.1469	61.185	48.168	43.1566	45.516	60.4627	62.1652	63.1651
IL-17A	Blank			ConA			SHP			IsoV 100uM			IsoV 100uM+SHP
	21.856	18.165	19.165	70.8684	77.1053	77.1321	65.165	51.546	56.1465	44.4737	43.161	44.416	58.6316	60.5616	58.165
